# Supplementary material for: The Enhanced Efficacy of Intracellular Delivery of Doxorubicin/C6-Ceramide Combination Mediated by the F3 Peptide/Nucleolin System Is Supported by the Downregulation of the PI3K/Akt Pathway
Source: Cancers (Basel). 2021 Jun 18;13(12):3052. doi: 10.3390/cancers13123052 (PMC8235382; doi:10.3390/cancers13123052)
Supplement: Supplementary file 1 [file cancers-13-03052-s001.zip]

Archive with 1 entries (1 files):
- cancers-1249567-supplementary.pdf
